# Supplementary material for: Preliminary Studies on the Effects of Oyster Mushroom Spherical Virus China Strain on the Mycelial Growth and Fruiting Body Yield of the Edible Mushroom Pleurotus ostreatus
Source: Biology (Basel). 2022 Apr 10;11(4):574. doi: 10.3390/biology11040574 (PMC9029326; doi:10.3390/biology11040574)
Supplement: Supplementary file 1 [file biology-11-00574-s001.zip]

Archive with 1 entries (1 files):
- biology-1614097-supplementary.pdf
